# Supplementary material for: Process based modelling of plants–fungus interactions explains fairy ring types and dynamics
Source: Sci Rep. 2023 Nov 14;13:19918. doi: 10.1038/s41598-023-46006-1 (PMC10646123; doi:10.1038/s41598-023-46006-1)
Supplement: Supplementary file 3 — Supplementary Information 2. [file 41598_2023_46006_MOESM3_ESM.txt]

% Code for reproducing Figures 4 and 5 and Figures S5 and S6 of the article
% 'Process based modelling of plants-fungus interactions explains fairy ring
% types and dynamics' (Moreno et al., 2023)
% The code is comprehensive of the three different assumption:
% hydrophobicity, toxicity and combined. To run a specific model uncomment
% the relative lines of code.

close all
clear
clc

Fig1=figure('Position',[770 42 770 740]);

%%%%%%%%%% System discretisation
dX=1;
dY=1;

%%%%%%%%%% Create the mesh
m=400; 
x=1:m;
y=1:m;
[X,Y]=meshgrid(x,y);
NX=length(x);
NY=length(y);

%%%%%%%%%% Fixed Parameters
s_I=1;
k_W=0.3;
d_F=0.005;
c_T=0.07;
k_T=0.07;
c_I=0.05;
k_I=0.001;
b=9;  
g_P=0.9;
d_P=g_P; 
q_P=1;
c_PS=0.07;  
k_PS=0.07; 
lI=0.001; 
s_F=2; 
lT=0.01; 
lN=0.1; 
gN=0.08; 
uN=0.3; 
Diff_F=0.01;
Diff_P=0.01;

%%%%%%%%%% Variable parameters
%%%% IDROPHOBICITY
g_F=[0.05 0.03 0.01];
W=[0.1 1 2];
s_T=0;
a=2;  

%%%% TOXICITY
% g_F=[0.05 0.03 0.01];
% s_T=[0.9 1.1 1.3];
% W=1; 
% a=0; 

%%%% COMBINED
% W=[0.1 1 2];
% s_T=[0.9 1.1 1.3];
% g_F=0.01; 
% a=2;  

%%%%%%%%%% Timesteps
dt=0.5;      % timestep (month)
Time=0;      % begin time
EndTime=2000; %for hydrophobicity 600 for toxicity
PlotStep=1-dt; % (month)
PlotTime=PlotStep; % (month)

xplot=1:NX;
yplot=1:NY;
[Xplot,Yplot]=meshgrid(xplot,yplot);

%%%%%%%%%% Initialisation
popF =zeros(NY,NX);
popF_mat =zeros(NY,NX,20);
popT=zeros(NY,NX);
popI=zeros(NY,NX);
popP=zeros(NY,NX);
popP_mat=zeros(NY,NX,20);
popPS=zeros(NY,NX);
popN=zeros(NY,NX);
av_W=zeros(NY,NX);

dF=zeros(NY,NX);
dT=zeros(NY,NX);
dI=zeros(NY,NX);
dP=zeros(NY,NX);
dPS=zeros(NY,NX);
dN=zeros(NY,NX);

NetF=zeros(NY,NX);
NetP=zeros(NY,NX);

iteration=1;

%%%%%%%%%% Boundary conditions
FXF = zeros(NY,NX+1);		% Biomass flow in/out to X-direction (M.L-2.T-1)
FYF= zeros(NY+1,NX);   	% Biomass flow in/out to Y-direction (M.L-2.T-1)

FXP = zeros(NY,NX+1);		% Tox flow in/out to X-direction (M.L-2.T-1)
FYP = zeros(NY+1,NX);   	% Tox in/out to Y-direction	(M.L-2.T-1)

DeltaX=ones(NY,NX);
DeltaY=ones(NY,NX);
k=0;

%%%%%%%%%% Model development
%%% HYDROPHOBICITY
for i=1:length(g_F) 
    for j=1:length(W) 

%%% TOXICITY        
% for i=1:length(g_F) 
%         for j=1:length(s_T) 
%%% COMBINED
% for I=1:length(W) 
%         for j=1:length(s_T) 
            
        popF =zeros(NY,NX);
        popT=zeros(NY,NX);
        popI=zeros(NY,NX);
        popP=zeros(NY,NX);
        popPS=zeros(NY,NX);
        popN=zeros(NY,NX);
        av_W=zeros(NY,NX);
        
        dF=zeros(NY,NX);
        dT=zeros(NY,NX);
        dI=zeros(NY,NX);
        dP=zeros(NY,NX);
        dPS=zeros(NY,NX);
        dN=zeros(NY,NX);
        
        FXF = zeros(NY,NX+1);		% Biomass flow in/out to X-direction (M.L-2.T-1)
        FYF= zeros(NY+1,NX);   	% Biomass flow in/out to Y-direction (M.L-2.T-1)
        NetF=zeros(NY,NX);
        
        popF(m/2,m/2)=0.01;
        popP(:,:)=1; %0.001;
        Time = 0;
        while Time<=EndTime
            clc
            disp(Time)         
            
            % Reaction
            %%% HYDROPHOBICITY
            dF=g_F(i)*popF.*(1-s_I*popI)*(W(j)/(W(j)+k_W)) - d_F*popF.^2-s_F*popF.*popI;
            av_W=1-b.^min(0,a*popF-W(j)); 
            dP=g_P*popP.*(av_W.*(q_P+popPS+popN) - popP);
            dN=gN*(g_P*popP.^2).*av_W - uN*g_P*av_W.*popP.*popN- lWN*popN.*av_W;
            
            %%% TOXICITY
            %dF=g_F(i)*popF.*(1-s_I*popI)*(W/(W+k_W)) - d_F*popF.^2-s_F*popF.*popI; 
            %av_W=1-b.^min(0,a*popF-W); 
            %dP=g_P*popP.*(av_W.*(q_P+popPS+popN) - popP) - s_T(j)*popT.*popP;
            %dN=gN*(g_P*popP.^2 + s_T(j)*popT.*popP).*av_W - uN*g_P*av_W.*popP.*popN- lWN*popN.*av_W; 
            
            %%% COMBINED
            %dF=g_F*popF.*(1-s_I*popI)*(W(i)/(W(i)+k_W)) - d_F*popF.^2-s_F*popF.*popI;
            %av_W=1-b.^min(0,a*popF-W(i));
            %dP=g_P*popP.*(av_W.*(q_P+popPS+popN) - popP) - s_T(j)*popT.*popP;
            %dN=gN*(g_P*popP.^2 + s_T(j)*popT.*popP).*av_W - uN*g_P*av_W.*popP.*popN- lWN*popN.*av_W; 
            
            
            dT=c_T*popF - k_T*popT - lWT*popT.*av_W;
            dI=c_I*(d_F*popF.^2 + s_F*popF.*popI) - k_I*popI - lWI*popI.*av_W; 
            dPS=c_PS*popF - k_PS*popPS;
            
            % Diffusion
            
            % calculate Flow in x-direction : Flow = -D * dpopP/dx;
            FXF(1:NY,2:NX)=-Diff_F.*(popF(:,2:NX)-popF(:,1:NX-1)).*(DeltaY(1:NY,2:NX))./(DeltaX(1:NY,2:NX));                   % [kg.month-1]
            FXP(1:NY,2:NX)=-Diff_P.*(popP(:,2:NX)-popP(:,1:NX-1)).*(DeltaY(1:NY,2:NX))./(DeltaX(1:NY,2:NX));
            
            % calculate Flow in y-direction: Flow = -D * dpopP/dy;
            FYF(2:NY,1:NX)=-Diff_F.*(popF(2:NY,:)-popF(1:NY-1,:)).*(DeltaX(2:NY,1:NX))./(DeltaY(2:NY,1:NX));                   % [kg.month-1]
            FYP(2:NY,1:NX)=-Diff_P.*(popP(2:NY,:)-popP(1:NY-1,:)).*(DeltaX(2:NY,1:NX))./(DeltaY(2:NY,1:NX));
            
            
            % calculate netflow
            NetF=FXF(1:NY,1:NX)-FXF(1:NY,2:NX+1)+FYF(1:NY,1:NX)-FYF(2:NY+1,1:NX);
            NetP=FXP(1:NY,1:NX)-FXP(1:NY,2:NX+1)+FYP(1:NY,1:NX)-FYP(2:NY+1,1:NX);
            
            % Update
            popF=popF+(NetF./(DeltaX.*DeltaY)+dF)*dt;        % M.L-2
            popT=popT+(dT)*dt;        % M.L-2
            popI=popI+(dI)*dt;
            popP=popP+(NetP./(DeltaX.*DeltaY)+dP)*dt;
            %popP=popP+(dP)*dt;
            popN=popN+(dN)*dt;
            popPS=popPS+(dPS)*dt;
            
            Time=Time+dt;
            
            PlotTime=PlotTime-dt;
            
        end
        k=k+1;
        popF_mat(:,:,k)=popF;
        popP_mat(:,:,k)=popP;
    end
end


%% PLOT
close all

m=400;
fig=figure;

tiledlayout(3,3, 'Padding', 'none', 'TileSpacing', 'compact');
left_color = [0 0 0];
right_color = [0 0 0];
set(fig,'defaultAxesColorOrder',[left_color; right_color]);
j=[1 3 5 6 8 10 11 13 15];


for i=1:9
    nexttile
    yyaxis left
    %plot(popF_mat(200:300,m/2,j(i)),'--k','LineWidth',1.2)
    plot(popF_mat(200:300,m/2,i),'--k','LineWidth',1.2)
    ylim([0 2])
    xlim([0 100])
    if i<=6
        xticks([])
    end
    yyaxis right
    plot(popP_mat(200:300,m/2,i),'-k','LineWidth',1.2)
    ylim([0 2])
    xlim([0 100])
    ylabel('')

    set(gca,'fontsize',16)
end
